# Supplementary material for: Supporting the Community to Embrace Individuals with Dementia and to Be More Inclusive: Findings of a Conceptual Framework Development Study
Source: Int J Environ Res Public Health. 2022 Aug 19;19(16):10335. doi: 10.3390/ijerph191610335 (PMC9407991; doi:10.3390/ijerph191610335)
Supplement: Supplementary file 1 [file ijerph-19-10335-s001.zip]

Archive with 1 entries (1 files):
- ijerph-1849063-supplementary.pdf
